# Supplementary material for: Improving the Efficiency of CRISPR/Cas9-Mediated Non-Homologous End Joining Gene Knockout Using Small Molecules in Porcine Cells
Source: Biomolecules. 2025 Aug 6;15(8):1132. doi: 10.3390/biom15081132 (PMC12384319; doi:10.3390/biom15081132)
Supplement: Supplementary file 1 [file biomolecules-15-01132-s001.zip]

Archive with 1 entries (1 files):
- biomolecules-3742849-supplementary.pdf
